# Supplementary material for: Osthole Alleviates D-Galactose-Induced Liver Injury In Vivo via the TLR4/MAPK/NF-κB Pathways
Source: Molecules. 2023 Jan 3;28(1):443. doi: 10.3390/molecules28010443 (PMC9824625; doi:10.3390/molecules28010443)
Supplement: Supplementary file 1 [file molecules-28-00443-s001.zip]

Archive with 1 entries (1 files):
- molecules-2036863-supplementary.pdf
